# Supplementary material for: Methylene Blue Dye as Photosensitizer for Scavenger-Less Water Photo Splitting: New Insight in Green Hydrogen Technology
Source: Polymers (Basel). 2022 Jan 27;14(3):523. doi: 10.3390/polym14030523 (PMC8839752; doi:10.3390/polym14030523)
Supplement: Supplementary file 1 [file polymers-14-00523-s001.zip]

Archive with 1 entries (1 files):
- polymers-1511655-supplementary.pdf
